# Supplementary material for: Genetic architecture of limit dextrinase inhibitor (LDI) activity in Tibetan wild barley
Source: BMC Plant Biol. 2014 May 1;14:117. doi: 10.1186/1471-2229-14-117 (PMC4041910; doi:10.1186/1471-2229-14-117)
Supplement: Additional file 1: Table S1 — Minor allele frequency (MAF) and polymorphic information content (PIC) of 835 DArT markers used in this study. [file 1471-2229-14-117-S1.xlsx]

## Sheet: Sheet1
MarkerName	MAF	PIC
bPb-0068	0.203704	0.282399
bPb-8347	0.179012	0.293228
bPb-5064	0.209877	0.328692
bPb-6451	0.425926	0.407257
bPb-7697	0.277778	0.341149
bPb-1663	0.0185185	0.164456
bPb-0405	0.240741	0.379708
bPb-1348	0.432099	0.426238
bPb-3622	0.425926	0.425536
bPb-1165	0.425926	0.416449
bPb-9881	0.432099	0.426238
bPb-6238	0.234568	0.365973
bPb-9718	0.037037	0.0924758
bPb-3776	0.0925926	0.242597
bPb-3249	0.0864198	0.145436
bPb-2170	0.0123457	0.164964
bPb-9608	0.111111	0.200355
bPb-2723	0.12963	0.265413
bPb-7137	0.117284	0.196779
bPb-0487	0.0864198	0.145436
bPb-2055	0.401235	0.412657
bPb-1318	0.117284	0.196779
bPb-8973	0.388889	0.428704
bPb-9414	0.382716	0.436539
bPb-9604	0.0432099	0.269772
bPb-0473	0.0987654	0.162176
bPb-5638	0.0925926	0.165276
bPb-7306	0.450617	0.436683
bPb-2166	0.32716	0.37318
bPb-4415	0.351852	0.39126
bPb-9418	0.246914	0.323433
bPb-6408	0.45679	0.401155
bPb-3217	0.234568	0.325707
bPb-7231	0.45679	0.401155
bPb-8662	0.290123	0.357388
bPb-5400	0.358025	0.393094
bPb-9423	0.185185	0.277583
bPb-0429	0.333333	0.375438
bPb-8294	0.320988	0.370818
bPb-2175	0.12963	0.233157
bPb-1398	0.290123	0.357388
bPb-1535	0.314815	0.368351
bPb-2976	0.111111	0.200355
bPb-5672	0.333333	0.404359
bPb-1231	0.339506	0.434423
bPb-1586	0.32716	0.382941
bPb-1127	0.0864198	0.212727
bPb-9717	0.141975	0.224938
bPb-4949	0.401235	0.403338
bPb-0910	0.401235	0.403338
bPb-0579	0.0555556	0.122742
bPb-4531	0.203704	0.292922
bPb-3605	0.17284	0.349235
bPb-1922	0.308642	0.404608
bPb-9957	0	0.0123076
bPb-9360	0.290123	0.377155
bPb-5290	0.41358	0.405468
bPb-1193	0.0493827	0.158862
bPb-1150	0.135802	0.272127
bPb-3382	0.0432099	0.0910852
bPb-1791	0.037037	0.0924758
bPb-6133	0.185185	0.277583
bPb-9005	0.462963	0.392351
bPb-4590	0.191358	0.272265
bPb-5334	0.191358	0.261591
bPb-1723	0.462963	0.383042
bPb-8897	0.191358	0.282856
bPb-8183	0.314815	0.416519
bPb-1133	0.314815	0.416519
bPb-4909	0.037037	0.0687866
bPb-3389	0.240741	0.339909
bPb-5339	0.259259	0.320657
bPb-7949	0.32716	0.363326
bPb-7609	0.345679	0.38933
bPb-3089	0.277778	0.351221
bPb-6911	0.154321	0.270061
bPb-9121	0.148148	0.263824
bPb-5249	0.148148	0.263824
bPb-4898	0.141975	0.27865
bPb-4144	0.141975	0.268066
bPb-1213	0.141975	0.24666
bPb-2007	0.148148	0.253125
bPb-9180	0.339506	0.377595
bPb-7429	0.339506	0.377595
bPb-1078	0.351852	0.400816
bPb-9108	0.0555556	0.122742
bPb-8081	0.0555556	0.168443
bPb-0617	0.259259	0.330902
bPb-8935	0.265432	0.313923
bPb-2240	0.37037	0.44285
bPb-4902	0.0555556	0.111126
bPb-2565	0.185185	0.288128
bPb-0631	0.32716	0.402185
bPb-8855	0.17284	0.318829
bPb-1959	0.00617284	0.0121942
bPb-9552	0.240741	0.319499
bPb-6065	0.240741	0.319499
bPb-6502	0.154321	0.226948
bPb-8112	0.0987654	0.228838
bPb-0589	0.117284	0.229784
bPb-5201	0.0987654	0.184707
bPb-0395	0.37037	0.396478
bPb-0699	0.17284	0.277156
bPb-3660	0.185185	0.319277
bPb-4285	0.0123457	0.1076
bPb-5489	0.00617284	0.107919
bPb-0647	0.166667	0.333676
bPb-5191	0.00617284	0.131088
bPb-9681	0.0123457	0.1076
bPb-7057	0.395062	0.411494
bPb-3598	0.209877	0.348925
bPb-0611	0.0802469	0.215337
bPb-0615	0.0555556	0.134283
bPb-7024	0.0555556	0.111126
bPb-7354	0.339506	0.425186
bPb-7969	0.117284	0.229784
bPb-5900	0.12963	0.233157
bPb-6848	0.364198	0.404331
bPb-2086	0.37037	0.377249
bPb-9757	0	0.0123076
bPb-0205	0.141975	0.320193
bPb-7557	0.351852	0.447166
bPb-5688	0.0555556	0.134283
bPb-5519	0.345679	0.427098
bPb-6897	0.141975	0.213957
bPb-4481	0.141975	0.213957
bPb-0715	0.141975	0.224938
bPb-4295	0.141975	0.213957
bPb-3186	0.320988	0.380607
bPb-7626	0.265432	0.374438
bPb-6847	0.308642	0.385373
bPb-0964	0.0185185	0.0356905
bPb-8399	0.407407	0.413734
bPb-0003	0.438272	0.461877
bPb-8986	0.191358	0.459521
bPb-8374	0.234568	0.404887
bPb-2782	0.197531	0.417732
bPb-6879	0.197531	0.481854
bPb-5444	0.17284	0.266536
bPb-8292	0.444444	0.436268
bPb-3050	0.148148	0.253125
bPb-1098	0.0123457	0.036248
bPb-4523	0.0185185	0.0835818
bPb-8750	0.0123457	0.0483307
bPb-1196	0.104938	0.170208
bPb-7229	0.308642	0.365776
bPb-1212	0.160494	0.297111
bPb-6755	0.32716	0.402185
bPb-9682	0.320988	0.418842
bPb-4261	0.314815	0.378167
bPb-4875	0.228395	0.351951
bPb-7906	0.265432	0.364569
bPb-3190	0.271605	0.367897
bPb-2501	0.271605	0.357971
bPb-4877	0.148148	0.242345
bPb-5629	0.0864198	0.17943
bPb-2230	0.358025	0.402621
bPb-9925	0.388889	0.498582
bPb-2225	0.0432099	0.114492
bPb-1628	0.462963	0.410642
bPb-1072	0.45679	0.401155
bPb-3056	0.407407	0.385566
bPb-6881	0.382716	0.436539
bPb-1836	0.197531	0.298443
bPb-9992	0.308642	0.404608
bPb-3677	0.259259	0.437887
bPb-2219	0.283951	0.412772
bPb-8700	0.0802469	0.193261
bPb-5449	0.00617284	0.0121942
bPb-8779	0.0493827	0.0894806
bPb-6438	0.401235	0.448925
bPb-4040	0.117284	0.283227
bPb-9754	0.117284	0.272695
bPb-0827	0.240741	0.389445
bPb-6207	0.117284	0.207859
bPb-0890	0.117284	0.229784
bPb-6055	0.216049	0.411895
bPb-0858	0.364198	0.441358
bPb-8143	0.197531	0.277412
bPb-7991	0.222222	0.317207
bPb-1926	0.228395	0.311218
bPb-6194	0.216049	0.302368
bPb-3563	0.222222	0.317207
bPb-3653	0.339506	0.357902
bPb-8737	0.351852	0.362024
bPb-0994	0.17284	0.287695
bPb-2481	0.358025	0.421387
bPb-6822	0.271605	0.377735
bPb-3870	0.358025	0.421387
bPb-9258	0.358025	0.412052
bPb-4184	0.0679012	0.141643
bPb-8949	0.179012	0.324245
bPb-9458	0.166667	0.250017
bPb-0590	0.166667	0.29249
bPb-2971	0.037037	0.0806694
bPb-8302	0.253086	0.357537
bPb-3925	0.246914	0.33365
bPb-1103	0.246914	0.33365
bPb-3536	0.209877	0.308127
bPb-5755	0.358025	0.43977
bPb-6169	0.320988	0.360938
bPb-4863	0.104938	0.225702
bPb-8008	0.00617284	0.0121942
bPb-4228	0.462963	0.445918
bPb-4094	0.475309	0.428825
bPb-1066	0.481481	0.402263
bPb-1154	0.45679	0.437014
bPb-0326	0.462963	0.419625
bPb-0775	0.462963	0.462903
bPb-9800	0.0246914	0.0828268
bPb-6087	0.160494	0.2548
bPb-2244	0.0246914	0.0590209
bPb-9199	0.0246914	0.0590209
bPb-7211	0.277778	0.38091
bPb-2587	0.0185185	0.0356905
bPb-5203	0.0185185	0.0356905
bPb-1815	0.197531	0.417732
bPb-4092	0.222222	0.425434
bPb-7841	0.0185185	0.0356905
bPb-7208	0.296296	0.370197
bPb-1986	0.320988	0.360938
bPb-8530	0.302469	0.353131
bPb-1566	0.0185185	0.0356905
bPb-5619	0.296296	0.360297
bPb-1593	0.0987654	0.217922
bPb-8255	0.0987654	0.206928
bPb-5558	0.111111	0.276063
bPb-1051	0.135802	0.250792
bPb-1415	0.141975	0.268066
bPb-8734	0.277778	0.419265
bPb-6222	0.283951	0.412772
bPb-6105	0.271605	0.406725
bPb-9587	0.32716	0.448677
bPb-4601	0.425926	0.397962
bPb-4232	0.425926	0.416449
bPb-0689	0.00617284	0.0244265
bPb-3533	0.0987654	0.17348
bPb-7212	0.425926	0.425536
bPb-3698	0.0987654	0.17348
bPb-0299	0.037037	0.0687866
bPb-8279	0.0987654	0.184707
bPb-0305	0.246914	0.383454
bPb-3102	0.41358	0.414724
bPb-6048	0.141975	0.235839
bPb-3993	0.222222	0.317207
bPb-1085	0.216049	0.363359
bPb-8698	0.216049	0.392731
bPb-6296	0.216049	0.363359
bPb-7723	0.191358	0.403577
bPb-2408	0.32716	0.439564
bPb-6884	0.487654	0.39329
bPb-1857	0.339506	0.367795
bPb-4022	0.450617	0.454042
bPb-2553	0.179012	0.293228
bPb-5555	0.438272	0.417837
bPb-4472	0.450617	0.40984
bPb-4895	0.179012	0.293228
bPb-8756	0.185185	0.298593
bPb-9583	0.314815	0.358443
bPb-1264	0.0802469	0.13672
bPb-7481	0.00617284	0.0365826
bPb-7705	0.0123457	0.0603371
bPb-3689	0.0246914	0.0590209
bPb-3025	0.32716	0.37318
bPb-9945	0.339506	0.387301
bPb-1799	0.32716	0.37318
bPb-1137	0.32716	0.363326
bPb-2891	0.32716	0.37318
bPb-6127	0.228395	0.331753
bPb-7199	0.191358	0.293366
bPb-7448	0.444444	0.409317
bPb-6978	0.271605	0.317393
bPb-0663	0.240741	0.359979
bPb-3229	0.234568	0.365973
bPb-0548	0.240741	0.349986
bPb-6664	0.0679012	0.130145
bPb-0433	0.0740741	0.173376
bPb-9213	0.0617284	0.132317
bPb-6298	0.0555556	0.145746
bPb-8913	0.0555556	0.134283
bPb-5289	0.37037	0.367489
bPb-2929	0.37037	0.377249
bPb-6878	0.0617284	0.132317
bPb-9903	0.364198	0.385239
bPb-2203	0.216049	0.353402
bPb-3030	0.104938	0.214759
bPb-7002	0.179012	0.344518
bPb-4859	0.00617284	0.0244265
bPb-0312	0.0123457	0.0240892
bPb-6825	0.401235	0.412657
bPb-2548	0.401235	0.421875
bPb-1814	0.401235	0.44001
bPb-5487	0.401235	0.448925
bPb-2965	0.407407	0.404446
bPb-0527	0.401235	0.466455
bPb-4660	0.462963	0.392351
bPb-7989	0.283951	0.383966
bPb-2910	0.432099	0.398764
bPb-5892	0.432099	0.398764
bPb-7273	0.395062	0.420743
bPb-0158	0.395062	0.392694
bPb-9746	0.234568	0.315428
bPb-6347	0.240741	0.339909
bPb-0836	0.135802	0.229141
bPb-1012	0.104938	0.203738
bPb-1068	0.154321	0.270061
bPb-5351	0.12963	0.276007
bPb-2440	0.12963	0.347963
bPb-3320	0.283951	0.374187
bPb-4645	0.12963	0.25474
bPb-0736	0.240741	0.379708
bPb-2394	0.246914	0.402777
bPb-4747	0	0
bPb-7278	0.290123	0.377155
bPb-5771	0.277778	0.390631
bPb-0094	0.277778	0.371102
bPb-8283	0.296296	0.408899
bPb-8321	0.271605	0.406725
bPb-3805	0.333333	0.423174
bPb-0040	0.333333	0.432442
bPb-0079	0.364198	0.432245
bPb-7872	0.209877	0.398056
bPb-0353	0.450617	0.436683
bPb-8015	0.444444	0.409317
bPb-6722	0.419753	0.387647
bPb-2630	0.0246914	0.0946152
bPb-3278	0.0308642	0.17409
bPb-2406	0.0246914	0.117963
bPb-9336	0.481481	0.402263
bPb-5295	0.12963	0.211259
bPb-4616	0.364198	0.355877
bPb-4805	0.364198	0.423037
bPb-4209	0.166667	0.333676
bPb-3630	0.166667	0.333676
bPb-1579	0.203704	0.334188
bPb-7695	0.197531	0.329375
bPb-4386	0.037037	0.0687866
bPb-4925	0.12963	0.211259
bPb-9110	0.407407	0.475906
bPb-0716	0.0679012	0.294541
bPb-8978	0.0925926	0.176554
bPb-6504	0.0802469	0.182107
bPb-8894	0.166667	0.239198
bPb-4830	0.475309	0.402105
bPb-2550	0.438272	0.43577
bPb-8621	0.469136	0.446043
bPb-7245	0.283951	0.393656
bPb-1609	0.419753	0.42475
bPb-9111	0.154321	0.270061
bPb-6249	0.148148	0.274445
bPb-4564	0.339506	0.415855
bPb-7335	0.364198	0.385239
bPb-1481	0.339506	0.415855
bPb-4156	0.271605	0.471308
bPb-5298	0.265432	0.441082
bPb-5396	0.253086	0.39674
bPb-4748	0.388889	0.464437
bPb-3907	0.191358	0.314141
bPb-2420	0.388889	0.391383
bPb-3109	0.407407	0.432005
bPb-8021	0.197531	0.298443
bPb-0049	0.203704	0.334188
bPb-1253	0.222222	0.347728
bPb-6228	0.376543	0.39803
bPb-3843	0.376543	0.416811
bPb-7689	0.277778	0.38091
bPb-8557	0.333333	0.404359
bPb-5374	0.283951	0.354364
bPb-3623	0.271605	0.367897
bPb-3699	0.469136	0.428703
bPb-5666	0.358025	0.448818
bPb-7827	0.376543	0.388493
bPb-0789	0.364198	0.423037
bPb-5312	0.228395	0.361924
bPb-9599	0.0679012	0.141643
bPb-8419	0.395062	0.420743
bPb-0302	0.364198	0.394833
bPb-4456	0.382716	0.380375
bPb-5150	0.0246914	0.0470035
bPb-0200	0.277778	0.38091
bPb-1829	0.376543	0.369125
bPb-7164	0.0864198	0.223672
bPb-1928	0.0864198	0.245329
bPb-8322	0.0864198	0.256041
bPb-8907	0.0864198	0.190606
bPb-1411	0.37037	0.469508
bPb-0361	0.0679012	0.164409
bPb-7684	0.0802469	0.13672
bPb-1893	0.0925926	0.15392
bPb-4112	0.0864198	0.156845
bPb-6221	0.395062	0.438942
bPb-0347	0.0802469	0.148182
bPb-7069	0.0802469	0.13672
bPb-7247	0.438272	0.43577
bPb-7063	0.0802469	0.13672
bPb-8962	0.382716	0.389982
bPb-7724	0.37037	0.424592
bPb-9304	0.333333	0.365612
bPb-2837	0.37037	0.377249
bPb-8569	0.382716	0.389982
bPb-1469	0.382716	0.408901
bPb-7275	0.37037	0.377249
bPb-4699	0.0185185	0.0477777
bPb-1148	0.209877	0.318451
bPb-1408	0.222222	0.347728
bPb-8437	0.45679	0.382577
bPb-6640	0.444444	0.38141
bPb-6611	0.0925926	0.15392
bPb-8896	0.0617284	0.143797
bPb-4990	0.141975	0.224938
bPb-2427	0.339506	0.377595
bPb-3684	0.339506	0.377595
bPb-4333	0.339506	0.367795
bPb-0513	0.339506	0.367795
bPb-3045	0.333333	0.385172
bPb-0365	0.345679	0.369879
bPb-3268	0.296296	0.370197
bPb-4183	0.296296	0.360297
bPb-9039	0.296296	0.360297
bPb-6973	0.296296	0.350308
bPb-9504	0.308642	0.432778
bPb-5480	0.222222	0.347728
bPb-6949	0.160494	0.233164
bPb-7987	0.481481	0.402263
bPb-4966	0.123457	0.215155
bPb-8013	0.388889	0.437786
bPb-9808	0.123457	0.204121
bPb-9405	0.123457	0.193009
bPb-0098	0.382716	0.389982
bPb-6576	0.123457	0.193009
bPb-8701	0.407407	0.413734
bPb-1329	0.0802469	0.159568
bPb-3739	0.253086	0.377311
bPb-6096	0.246914	0.363789
bPb-3809	0.32716	0.37318
bPb-5408	0.438272	0.417837
bPb-1999	0.450617	0.427842
bPb-9820	0.111111	0.178022
bPb-9668	0.407407	0.413734
bPb-5265	0.376543	0.416811
bPb-0170	0.216049	0.343362
bPb-6485	0.283951	0.422197
bPb-0085	0.216049	0.312741
bPb-9562	0.216049	0.291911
bPb-6051	0.41358	0.441879
bPb-8580	0.117284	0.196779
bPb-0292	0.111111	0.222377
bPb-1909	0.265432	0.441082
bPb-7407	0.302469	0.382746
bPb-0837	0.166667	0.271414
bPb-2460	0.351852	0.371865
bPb-8072	0.351852	0.362024
bPb-3830	0.308642	0.414088
bPb-6568	0.296296	0.408899
bPb-6067	0.277778	0.409808
bPb-0050	0.265432	0.393914
bPb-2900	0.0555556	0.0994323
bPb-8256	0.32716	0.411669
bPb-9327	0.320988	0.418842
bPb-6363	0.228395	0.371812
bPb-9317	0.0432099	0.114492
bPb-4135	0.382716	0.427425
bPb-8589	0.401235	0.421875
bPb-2273	0.123457	0.236987
bPb-6603	0.037037	0.104206
bPb-2424	0.104938	0.203738
bPb-9163	0.401235	0.412657
bPb-3792	0.228395	0.300825
bPb-0899	0.228395	0.300825
bPb-3412	0.228395	0.300825
bPb-0909	0.228395	0.311218
bPb-9306	0.185185	0.298593
bPb-6710	0.197531	0.287968
bPb-5584	0.438272	0.470368
bPb-6260	0.432099	0.426238
bPb-0503	0.376543	0.435201
bPb-0786	0.388889	0.410242
bPb-8929	0.37037	0.43377
bPb-0949	0.382716	0.418212
bPb-4210	0.37037	0.415318
bPb-9618	0.117284	0.283227
bPb-0686	0.0987654	0.228838
bPb-7763	0.0987654	0.217922
bPb-7852	0.197531	0.349585
bPb-0029	0.209877	0.348925
bPb-7561	0.425926	0.43452
bPb-0709	0.438272	0.417837
bPb-9186	0.0802469	0.182107
bPb-1485	0.0740741	0.139284
bPb-0602	0.0802469	0.159568
bPb-2835	0.0802469	0.148182
bPb-4891	0.0802469	0.226259
bPb-5532	0.240741	0.408665
bPb-2869	0.0123457	0.164964
bPb-6967	0.259259	0.380828
bPb-9476	0.0246914	0.0470035
bPb-2425	0.104938	0.203738
bPb-4698	0.0308642	0.0580338
bPb-8101	0.111111	0.211405
bPb-1241	0.0432099	0.0910852
bPb-7395	0.135802	0.261499
bPb-8022	0.0493827	0.101236
bPb-6126	0.0987654	0.195856
bPb-6135	0.166667	0.271414
bPb-0710	0.166667	0.250017
bPb-8553	0.395062	0.373495
bPb-2325	0.240741	0.298749
bPb-1661	0.0185185	0.0356905
bPb-3241	0.290123	0.367316
bPb-4115	0.296296	0.455261
bPb-8771	0.302469	0.382746
bPb-1831	0.0185185	0.0597887
bPb-7569	0.0185185	0.14173
bPb-0797	0.0246914	0.0470035
bPb-4988	0.0185185	0.0356905
bPb-8731	0.104938	0.258064
bPb-4758	0.425926	0.416449
bPb-0071	0.438272	0.408713
bPb-4494	0.037037	0.0687866
bPb-3700	0.462963	0.428498
bPb-3910	0.462963	0.419625
bPb-8462	0.438272	0.426856
bPb-2960	0.160494	0.265498
bPb-3945	0	0
bPb-7404	0.302469	0.42097
bPb-5845	0.41358	0.432929
bPb-1420	0.296296	0.399358
bPb-4318	0.290123	0.415619
bPb-4970	0.296296	0.389727
bPb-7277	0.154321	0.237846
bPb-5179	0.179012	0.354533
bPb-2006	0.197531	0.339521
bPb-1494	0.209877	0.308127
bPb-6367	0.0679012	0.141643
bPb-3269	0.0679012	0.130145
bPb-5238	0.160494	0.276116
bPb-0171	0.222222	0.337638
bPb-6195	0.432099	0.417185
bPb-2314	0.432099	0.452771
bPb-6179	0.253086	0.347522
bPb-8070	0.0185185	0.0356905
bPb-3138	0.12963	0.222248
bPb-0835	0.259259	0.371016
bPb-4595	0.259259	0.34106
bPb-0877	0.296296	0.455261
bPb-1965	0.462963	0.419625
bPb-1719	0.265432	0.393914
bPb-0799	0.271605	0.377735
bPb-5413	0.345679	0.445416
bPb-4971	0.41358	0.414724
bPb-6239	0.395062	0.373495
bPb-9868	0.444444	0.418407
bPb-4809	0.228395	0.351951
bPb-2689	0.320988	0.370818
bPb-9660	0.234568	0.356034
bPb-2419	0.104938	0.203738
bPb-3973	0.104938	0.203738
bPb-7008	0.111111	0.189227
bPb-5766	0.197531	0.308836
bPb-7360	0.179012	0.324245
bPb-4725	0.17284	0.329045
bPb-9244	0.179012	0.324245
bPb-7292	0.265432	0.422475
bPb-7313	0.0308642	0.081856
bPb-3780	0.395062	0.392694
bPb-0426	0.037037	0.184176
bPb-7323	0.401235	0.421875
bPb-7030	0.419753	0.42475
bPb-2276	0.388889	0.428704
bPb-8135	0.444444	0.427391
bPb-9065	0.432099	0.426238
bPb-1009	0.0802469	0.148182
bPb-7193	0.246914	0.363789
bPb-9299	0.0802469	0.159568
bPb-2751	0.32716	0.430358
bPb-3433	0.104938	0.225702
bPb-4778	0.0555556	0.157133
bPb-0572	0.0493827	0.192518
bPb-3586	0.320988	0.370818
bPb-3554	0.339506	0.487875
bPb-4246	0.253086	0.347522
bPb-5027	0.253086	0.327233
bPb-6311	0.283951	0.422197
bPb-5498	0.0555556	0.168443
bPb-6419	0.364198	0.485472
bPb-2672	0.339506	0.487875
bPb-8492	0.388889	0.391383
bPb-6069	0.345679	0.463356
bPb-6659	0.382716	0.399491
bPb-5610	0.0925926	0.176554
bPb-9651	0.271605	0.416214
bPb-9848	0.216049	0.302368
bPb-8150	0.407407	0.413734
bPb-6661	0.0123457	0.036248
bPb-9749	0.382716	0.436539
bPb-7755	0.37037	0.43377
bPb-2058	0.135802	0.250792
bPb-3427	0.376543	0.416811
bPb-6457	0.382716	0.408901
bPb-9807	0.17284	0.255835
bPb-3921	0.191358	0.293366
bPb-0934	0.117284	0.207859
bPb-1172	0.17284	0.287695
bPb-0597	0.222222	0.327464
bPb-6002	0.222222	0.327464
bPb-3927	0.222222	0.327464
bPb-7179	0.0493827	0.0894806
bPb-3746	0.469136	0.410923
bPb-5822	0.0185185	0.0835818
bPb-9114	0.179012	0.313987
bPb-3487	0.17284	0.318829
bPb-1666	0.17284	0.308532
bPb-9702	0.246914	0.383454
bPb-5196	0.216049	0.373233
bPb-0055	0.179012	0.282726
bPb-0019	0.265432	0.364569
bPb-1657	0.259259	0.380828
bPb-9082	0.271605	0.416214
bPb-5698	0.148148	0.231486
bPb-3722	0.148148	0.242345
bPb-9522	0.0308642	0.0580338
bPb-1116	0.0308642	0.0580338
bPb-1466	0.425926	0.43452
bPb-6142	0.432099	0.444031
bPb-6121	0.135802	0.240006
bPb-3883	0.432099	0.435187
bPb-3068	0.0987654	0.17348
bPb-1256	0.246914	0.302742
bPb-4369	0.104938	0.192639
bPb-4409	0.111111	0.189227
bPb-9796	0.364198	0.404331
bPb-4289	0.00617284	0.0121942
bPb-4627	0.00617284	0.0121942
bPb-3022	0.00617284	0.0121942
bPb-6164	0.00617284	0.0121942
bPb-8969	0.00617284	0.0121942
bPb-6607	0.314815	0.387892
bPb-5903	0.45679	0.410282
bPb-5778	0.444444	0.418407
bPb-4125	0.320988	0.360938
bPb-0432	0.376543	0.407469
bPb-1724	0.191358	0.261591
bPb-4178	0.271605	0.397149
bPb-0451	0.271605	0.377735
bPb-6477	0.450617	0.436683
bPb-6385	0.104938	0.268695
bPb-5234	0.0925926	0.176554
bPb-3375	0.209877	0.318451
bPb-4379	0.209877	0.287231
bPb-4960	0.203704	0.303362
bPb-3621	0.203704	0.292922
bPb-5748	0.0864198	0.201705
bPb-4269	0.0864198	0.190606
bPb-2054	0.0925926	0.165276
bPb-1176	0.296296	0.360297
bPb-7877	0.302469	0.402038
bPb-1758	0.302469	0.363093
bPb-9154	0.0740741	0.206775
bPb-5885	0.00617284	0.0121942
bPb-1279	0.358025	0.412052
bPb-5515	0.271605	0.387486
bPb-6727	0.388889	0.381804
bPb-9285	0.123457	0.236987
bPb-9349	0.333333	0.394812
bPb-3144	0.32716	0.37318
bPb-2304	0.12963	0.200192
bPb-8382	0.376543	0.378857
bPb-6875	0.382716	0.380375
bPb-0443	0.388889	0.391383
bPb-2940	0.438272	0.399483
bPb-6677	0.438272	0.408713
bPb-2863	0.444444	0.400121
bPb-7146	0.12963	0.211259
bPb-4626	0.0493827	0.112914
bPb-1621	0.123457	0.204121
bPb-8735	0.216049	0.302368
bPb-2137	0.382716	0.427425
bPb-0108	0.425926	0.407257
bPb-9729	0.432099	0.452771
bPb-4029	0.395062	0.474141
bPb-8921	0.444444	0.427391
bPb-8933	0.0679012	0.186867
bPb-0670	0.425926	0.43452
bPb-5846	0.395062	0.482691
bPb-6868	0.253086	0.479917
bPb-6170	0.339506	0.377595
bPb-7349	0.104938	0.170208
bPb-4457	0.104938	0.170208
bPb-1221	0.351852	0.524606
bPb-8272	0.0802469	0.226259
bPb-5259	0.469136	0.419867
bPb-0043	0.209877	0.378652
bPb-6976	0.462963	0.401551
bPb-7559	0.179012	0.272144
bPb-3732	0.444444	0.409317
bPb-7038	0.425926	0.416449
bPb-4064	0.432099	0.426238
bPb-0844	0.179012	0.26148
bPb-8084	0.203704	0.282399
bPb-2678	0.216049	0.383023
bPb-2595	0.197531	0.308836
bPb-1140	0.0308642	0.069983
bPb-6752	0.283951	0.334187
bPb-7769	0.314815	0.378167
bPb-1497	0.308642	0.432778
bPb-2076	0.222222	0.337638
bPb-0179	0.222222	0.377496
bPb-4097	0.209877	0.435868
bPb-3718	0.222222	0.347728
bPb-9783	0.222222	0.367657
bPb-6029	0.216049	0.363359
bPb-4634	0.191358	0.272265
bPb-8043	0.296296	0.408899
bPb-3733	0.00617284	0.0244265
bPb-7863	0.302469	0.353131
bPb-5902	0.333333	0.477383
bPb-3727	0.0308642	0.128584
bPb-9237	0.104938	0.268695
bPb-8078	0.475309	0.446085
bPb-7156	0.0246914	0.117963
bPb-9155	0	0.0123076
bPb-4266	0.0617284	0.177776
bPb-5769	0.0740741	0.184586
bPb-7521	0.240741	0.309166
bPb-6965	0.339506	0.396913
bPb-2197	0.351852	0.38161
bPb-7428	0.32716	0.402185
bPb-4989	0.32716	0.402185
bPb-8447	0.37037	0.367489
bPb-8660	0.104938	0.181463
bPb-5494	0.419753	0.415629
bPb-7183	0.111111	0.211405
bPb-6747	0.345679	0.427098
bPb-2478	0.320988	0.350965
bPb-1806	0.0987654	0.333726
bPb-2828	0.444444	0.427391
bPb-2373	0.432099	0.426238
bPb-9601	0.0308642	0.0580338
bPb-9898	0.358025	0.393094
bPb-5091	0.228395	0.311218
bPb-8049	0.197531	0.298443
bPb-7835	0.265432	0.324226
bPb-0366	0.0679012	0.141643
bPb-8524	0.0555556	0.122742
bPb-0037	0.0617284	0.143797
bPb-6706	0.0555556	0.179676
bPb-4541	0.364198	0.404331
bPb-8568	0.253086	0.415825
bPb-8460	0.246914	0.402777
bPb-1105	0.253086	0.39674
bPb-4219	0.0864198	0.190606
bPb-7952	0.0925926	0.187755
bPb-1952	0.0925926	0.198878
bPb-8051	0.450617	0.382033
bPb-1447	0.364198	0.413732
bPb-8117	0.00617284	0.0121942
bPb-1039	0.00617284	0.0244265
bPb-5599	0.376543	0.444249
bPb-9753	0.12963	0.243988
bPb-4692	0.00617284	0.0121942
bPb-8956	0.376543	0.462052
bPb-1946	0.154321	0.391733
bPb-5348	0.308642	0.395036
bPb-2097	0.432099	0.469936
bPb-1770	0.475309	0.383739
bPb-7603	0.339506	0.387301
bPb-7437	0.333333	0.394812
bPb-1454	0.351852	0.410276
bPb-2188	0.32716	0.402185
bPb-3227	0.382716	0.389982
bPb-5456	0.0185185	0.0477777
bPb-1476	0.0185185	0.0597887
bPb-8690	0.154321	0.291138
bPb-7915	0.475309	0.383739
bPb-2748	0.253086	0.415825
bPb-7875	0.277778	0.330988
bPb-3330	0.259259	0.351132
bPb-8020	0.283951	0.36432
bPb-4441	0.111111	0.222377
bPb-7517	0.104938	0.192639
bPb-5296	0.444444	0.390819
bPb-7399	0.450617	0.400678
bPb-1596	0.314815	0.368351
bPb-8074	0.314815	0.387892
bPb-5747	0.314815	0.407068
bPb-6384	0.253086	0.33742
bPb-3491	0.259259	0.330902
bPb-8002	0.259259	0.34106
bPb-3506	0.259259	0.330902
bPb-8109	0.259259	0.330902
bPb-9914	0.425926	0.425536
bPb-7781	0.351852	0.419641
bPb-0202	0.179012	0.282726
bPb-4191	0.160494	0.387622
bPb-6214	0.444444	0.400121
bPb-0027	0.302469	0.42097
bPb-9908	0.302469	0.343079
bPb-2855	0.0432099	0.0792671
bPb-5260	0.339506	0.415855
bPb-0639	0.246914	0.393158
bPb-3419	0.0185185	0.0356905
bPb-0182	0.0185185	0.0356905
bPb-1669	0.203704	0.31372
bPb-8539	0.203704	0.292922
bPb-4389	0.154321	0.301557
bPb-5564	0.0308642	0.140075
bPb-5571	0.0864198	0.156845
bPb-3484	0.388889	0.381804
bPb-8823	0.290123	0.367316
bPb-0364	0.216049	0.353402
bPb-1793	0.0679012	0.175676
bPb-1556	0.117284	0.334712
bPb-5923	0.462963	0.428498
bPb-3980	0.037037	0.0687866
bPb-1631	0.037037	0.0687866
bPb-0981	0.037037	0.0924758
bPb-7983	0.037037	0.0924758
bPb-8833	0.123457	0.269145
bPb-9563	0.259259	0.371016
bPb-2854	0.216049	0.363359
bPb-1737	0.037037	0.0687866
bPb-5403	0.0308642	0.0580338
bPb-6701	0.0308642	0.0580338
bPb-0995	0.00617284	0.0121942
bPb-2620	0.00617284	0.0244265
bPb-9704	0.00617284	0.0121942
bPb-3020	0.0864198	0.17943
bPb-0259	0.0864198	0.156845
bPb-8266	0.0123457	0.036248
bPb-0375	0.419753	0.518279
bPb-1690	0.228395	0.341894
bPb-0783	0.0740741	0.150725
bPb-3566	0.228395	0.341894
bPb-8037	0.32716	0.411669
bPb-3130	0.290123	0.357388
