# Supplementary material for: Genetic architecture of limit dextrinase inhibitor (LDI) activity in Tibetan wild barley
Source: BMC Plant Biol. 2014 May 1;14:117. doi: 10.1186/1471-2229-14-117 (PMC4041910; doi:10.1186/1471-2229-14-117)
Supplement: Additional file 3: Table S2 — The value of population structure of 162 accessions. Each accession belongs to the population with the highest value calculated by STRUCTURE software. [file 1471-2229-14-117-S3.xlsx]

## Sheet: Sheet1
<Trait>	Q1	Q2	Q3	Q4	Q5
XZ1	0.001	0	0.143	0.855	0
XZ10	0.002	0.003	0.001	0.852	0.142
XZ100	0	0.999	0	0	0
XZ101	0.075	0	0	0	0.924
XZ102	0.999	0	0	0	0
XZ103	0	0.999	0.001	0	0
XZ104	1	0	0	0	0
XZ105	0	0.999	0	0	0
XZ106	0.364	0	0	0	0.636
XZ107	0	0.999	0	0	0
XZ108	0.074	0.001	0.036	0.006	0.882
XZ109	0.979	0	0	0.001	0.02
XZ11	0.002	0.01	0.009	0.978	0.001
XZ111	0.999	0	0	0	0
XZ112	0.353	0	0	0	0.646
XZ113	0.999	0	0	0	0
XZ114	0.001	0.025	0.962	0.012	0
XZ115	0.303	0	0	0	0.697
XZ116	0.999	0	0	0	0
XZ117	0.263	0	0	0	0.736
XZ118	0.098	0	0	0	0.901
XZ119	0.004	0.001	0.742	0.138	0.114
XZ12	0.001	0.002	0	0.973	0.024
XZ120	0.001	0.001	0.001	0.998	0
XZ121	0.787	0	0.082	0.001	0.13
XZ123	0.008	0	0	0	0.991
XZ124	0.253	0	0	0	0.747
XZ125	0.013	0	0	0	0.986
XZ126	0	0.993	0.004	0.003	0
XZ127	1	0	0	0	0
XZ128	0	0.002	0.084	0.913	0
XZ129	0	0.999	0	0	0
XZ13	0.002	0	0.114	0.884	0
XZ130	0.197	0	0.001	0.001	0.801
XZ131	0.137	0	0	0	0.862
XZ132	0	0.999	0	0	0
XZ133	0	0	1	0	0
XZ134	0	0	1	0	0
XZ135	0.001	0	0.001	0.998	0
XZ136	0	0	1	0	0
XZ137	0	0	1	0	0
XZ138	0	0	1	0	0
XZ139	0.086	0	0	0	0.914
XZ140	0	0	1	0	0
XZ141	0	0	0.999	0	0
XZ142	0.999	0	0	0	0.001
XZ143	1	0	0	0	0
XZ144	0.002	0.995	0	0.001	0.002
XZ145	0.048	0	0	0	0.951
XZ146	0.045	0.003	0	0.917	0.035
XZ148	0.142	0	0	0	0.857
XZ149	0.001	0.001	0.001	0.998	0
XZ15	0.099	0.001	0.008	0.891	0
XZ150	1	0	0	0	0
XZ151	0.001	0	0.001	0.998	0
XZ152	0.001	0.001	0.001	0.997	0
XZ153	0.001	0.001	0.001	0.998	0
XZ154	0.235	0.001	0.001	0.001	0.763
XZ155	0.001	0.998	0.001	0	0
XZ156	1	0	0	0	0
XZ157	0.177	0	0	0	0.823
XZ158	0.001	0	0	0	0.998
XZ16	0.001	0.022	0.075	0.669	0.233
XZ160	0.146	0	0	0	0.853
XZ161	0.151	0.212	0.005	0.189	0.443
XZ162	0.104	0.218	0.004	0.106	0.568
XZ163	0.145	0.242	0.008	0.25	0.355
XZ164	0.323	0.218	0.001	0.232	0.227
XZ165	0.183	0.182	0.024	0.172	0.439
XZ167	0.098	0.187	0.001	0.091	0.623
XZ168	0.237	0.154	0.041	0.193	0.375
XZ17	0.029	0.116	0.086	0.697	0.072
XZ170	0	0	1	0	0
XZ171	0.004	0.001	0.051	0.942	0.003
XZ172	0.008	0.05	0.146	0.77	0.026
XZ173	0.058	0.411	0.002	0.52	0.01
XZ174	0.092	0.001	0.007	0.9	0.001
XZ175	0.001	0.001	0.11	0.888	0.001
XZ176	0.002	0.136	0.133	0.728	0
XZ177	0.001	0	0	0.998	0
XZ178	0.016	0.486	0.018	0.435	0.045
XZ179	0.002	0	0.936	0.001	0.061
XZ18	0.004	0.343	0.147	0.378	0.128
XZ181	0.001	0.077	0	0.921	0.001
XZ182	0.001	0.117	0.282	0.405	0.195
XZ183	0.001	0.042	0.125	0.831	0.001
XZ184	0.002	0.067	0.15	0.563	0.219
XZ186	0.269	0.002	0.012	0.111	0.606
XZ188	0.007	0.113	0.196	0.672	0.012
XZ19	0.191	0.167	0.022	0.619	0.001
XZ2	0.004	0	0.018	0.978	0
XZ21	0.001	0.001	0.105	0.893	0.001
XZ23	0.004	0.019	0.004	0.918	0.055
XZ24	0.009	0.002	0.168	0.721	0.1
XZ26	0.098	0.187	0.125	0.218	0.373
XZ28	0.003	0.002	0.01	0.984	0.002
XZ29	0.074	0.001	0.083	0.837	0.006
XZ3	0.002	0.001	0.257	0.615	0.125
XZ30	0.003	0.02	0	0.709	0.268
XZ32	0.002	0.001	0.057	0.939	0.002
XZ33	0.073	0.001	0.002	0.918	0.006
XZ34	0.062	0.001	0.001	0.936	0.001
XZ35	0.999	0	0	0	0.001
XZ36	0	0	1	0	0
XZ37	0.087	0	0	0	0.913
XZ38	0	0.999	0	0	0
XZ39	0.003	0	0	0	0.996
XZ4	0.021	0.003	0.149	0.491	0.336
XZ40	0.001	0	0	0	0.999
XZ42	0.001	0	0	0	0.998
XZ43	0.001	0.998	0	0	0
XZ44	0.003	0	0	0	0.996
XZ45	0	0	1	0	0
XZ49	0	0.999	0	0	0
XZ50	0	0.999	0	0	0
XZ51	0.001	0	0	0.001	0.998
XZ52	0	0.999	0	0	0
XZ53	0.421	0.004	0	0	0.575
XZ54	0.001	0	0	0	0.998
XZ55	0.051	0.924	0	0	0.024
XZ56	0.001	0.002	0	0.996	0.001
XZ57	1	0	0	0	0
XZ58	0.026	0	0	0	0.974
XZ59	0	0	0.999	0	0
XZ60	0.009	0	0.001	0	0.99
XZ62	0.001	0.017	0.002	0.978	0.002
XZ63	0.001	0.998	0	0.001	0
XZ64	0.005	0.172	0.402	0.182	0.239
XZ65	0.168	0	0.01	0.002	0.82
XZ66	0.009	0.14	0.408	0.219	0.224
XZ67	0.3	0	0.001	0.014	0.684
XZ68	0.388	0	0	0	0.612
XZ69	0.999	0	0	0	0
XZ7	0.071	0.003	0.227	0.697	0.002
XZ70	0.028	0.001	0.004	0.941	0.026
XZ71	0.179	0	0	0	0.821
XZ72	0.342	0	0	0	0.657
XZ73	0	0	1	0	0
XZ74	0	0	1	0	0
XZ75	0.132	0	0	0	0.867
XZ77	0.007	0	0	0	0.992
XZ78	0.008	0	0	0	0.992
XZ8	0.001	0	0.134	0.865	0
XZ80	0	0	1	0	0
XZ81	0.001	0	0	0	0.999
XZ82	0.012	0	0	0	0.988
XZ84	0	0	1	0	0
XZ85	0.045	0	0.001	0.937	0.017
XZ86	0	0	1	0	0
XZ87	0.256	0	0	0	0.743
XZ88	0.001	0	0	0	0.999
XZ89	0.001	0	0	0	0.999
XZ9	0.025	0.138	0.04	0.791	0.005
XZ90	0.589	0	0	0	0.411
XZ91	0.005	0	0	0	0.994
XZ93	0.001	0.001	0.001	0.998	0
XZ94	0.393	0	0	0	0.606
XZ95	0.002	0	0	0	0.997
XZ96	1	0	0	0	0
XZ97	0.22	0.001	0.002	0.058	0.719
XZ98	1	0	0	0	0
XZ99	0.002	0	0	0	0.998
