# Supplementary material for: Genetic architecture of limit dextrinase inhibitor (LDI) activity in Tibetan wild barley
Source: BMC Plant Biol. 2014 May 1;14:117. doi: 10.1186/1471-2229-14-117 (PMC4041910; doi:10.1186/1471-2229-14-117)
Supplement: Additional file 4: Table S3 — GWAS results of bpb-8347 and bpb-0068 under Q, K, Q + K methods. [file 1471-2229-14-117-S4.xlsx]

## Sheet: Sheet1
	Trait	Marker	Locus	Site	p	markerR2
2013 GLM	LDI2013	bPb-8347	Unknown	625	3.32887e-06	0.131026		5.4777
	LDI2013	bPb-3375	Unknown	647	7.47317e-05	0.0963024		4.1265
	LDI2013	bPb-4379	Unknown	648	7.8207e-05	0.0948733	1028.08	4.10675
	LDI2013	bPb-4960	Unknown	649	0.000102967	0.0931988		3.9873
	LDI2013	bPb-3621	Unknown	650	0.000104107	0.0922632		3.98252
	LDI2013	bPb-5234	Unknown	646	0.000105118	0.0921579		3.97832
	LDI2013	bPb-8399	Unknown	130	0.000145864	0.0892012	184.93	3.83605
	LDI2013	bPb-0068	Unknown	304	0.000177951	0.0859148	409.49	3.7497
2013 MLM	LDI2013	bPb-8347	Unknown	625	0.00179072	0.0678879		2.74697
	LDI2013	bPb-0068	Unknown	304	0.00500246	0.0532827		2.30082
	LDI2013	bPb-8399	Unknown	130	0.00739829	0.0498855		2.13087
	LDI2013	bPb-4960	Unknown	649	0.009318	0.0460406		2.03068
	LDI2013	bPb-3621	Unknown	650	0.00936793	0.0455847		2.02836
	LDI2013	bPb-4379	Unknown	648	0.00949753	0.0453126		2.02239
2014 GLM	LDI2014	bPb-8347	Unknown	625	1.75264e-08	0.187581		7.75631
	LDI2014	bPb-5238	Unknown	534	3.02463e-06	0.133615	859.44	5.51933
	LDI2014	bPb-6385	Unknown	645	1.36668e-05	0.118788		4.86433
	LDI2014	bPb-5234	Unknown	646	2.02861e-05	0.110623		4.6928
	LDI2014	bPb-9945	Unknown	262	2.37105e-05	0.110579	353.19	4.62506
	LDI2014	bPb-4379	Unknown	648	3.72806e-05	0.103657		4.42852
	LDI2014	bPb-3375	Unknown	647	3.98834e-05	0.104308		4.39921
	LDI2014	bPb-0068	Unknown	304	5.4446e-05	0.100141		4.26403
	LDI2014	bPb-3621	Unknown	650	0.000103537	0.0930029		3.9849
	LDI2014	bPb-4960	Unknown	649	0.000104452	0.0934068		3.98108
2014 MLM	LDI2014	bPb-8347	Unknown	625	0.00018338	0.103827		3.73665
	LDI2014	bPb-5238	Unknown	534	0.00285801	0.0627683		2.54394
	LDI2014	bPb-4379	Unknown	648	0.00471004	0.0559102		2.32698
	LDI2014	bPb-3375	Unknown	647	0.00473628	0.0562304		2.32456
	LDI2014	bPb-0068	Unknown	304	0.00513029	0.0547595		2.28986
	LDI2014	bPb-9945	Unknown	262	0.00850641	0.0483638		2.07025
mean Q
Trait	Marker	Site	marker_p	markerR2	Chromosome	colour
LDI	bPb-8347	979.444	8.06602	0.194797	6	purple
LDI	bPb-6385	1016.09	5.33462	0.131205	6	purple
LDI	bPb-5234	1016.09	5.27402	0.125122	6	purple
LDI	bPb-3375	1028.08	5.16906	0.123684	6	purple
LDI	bPb-4379	1028.08	5.19528	0.122617	6	purple
LDI	bPb-9945	353.199	5.06516	0.1218	3	green
LDI	bPb-4960	1028.08	4.85447	0.1155	6	purple
LDI	bPb-0068	409.495	4.88273	0.115305	3	green
mean Q+K
Trait	Marker	Site	p	markerR2	Chromosome	colour
LDI	bPb-8347	979.444	3.69976	0.0996566	6	purple
LDI	bPb-0068	409.495	2.71427	0.0661197	3	green
LDI	bPb-3375	1028.08	2.55351	0.0618582	6	purple
LDI	bPb-4379	1028.08	2.55308	0.0611281	6	purple
LDI	bPb-4960	1028.08	2.24707	0.0531659	6	purple
LDI	bPb-3621	1028.08	2.24604	0.0527228	6	purple
2011 K
Trait	Marker	Site	p	markerR2	Chromosome	colour
			NaN	NaN
LDI	bPb-0068	409.495	2.39699	0.0565808	3	green
LDI	bPb-8347	979.444	2.24707	0.0533287	6	purple
2012 K
Trait	Marker	Site	p	markerR2	Chromosome	colour
			NaN	NaN
LDI	bPb-8347	979.444	3.09857	0.0821333	6	purple
LDI	bPb-5238	859.447	2.85103	0.0718919	5	yellow
LDI	bPb-0877	871.898	2.3002	0.0579331	5	yellow
LDI	bPb-0835	868.346	2.33781	0.0559796	5	yellow
LDI	bPb-0068	409.495	2.15491	0.0506165	3	green
LDI	bPb-9945	353.199	2.05142	0.0476491	3	green
mean
Trait	Marker	Site	p	markerR2	Chromosome	colour
			NaN	NaN
LDI	bPb-8347	979.444	3.06523	0.0803362	6	purple
LDI	bPb-0068	409.495	2.66576	0.0656493	3	green
LDI	bPb-9945	353.199	2.41557	0.0584154	3	green
LDI	bPb-5238	859.447	1.96988	0.0452148	5	yellow

## Sheet: Sheet2
	Trait	Marker	-LOG10P	markerR2
2011 Q	LDI	bPb-8347	5.4777	0.131026
	LDI	bPb-0068	3.7497	0.0859148
2011 K	LDI	bPb-0068	2.39699	0.0565808
	LDI	bPb-8347	2.24707	0.0533287
2011 Q+K	LDI	bPb-8347	2.74697	0.0678879
	LDI	bPb-0068	2.30082	0.0532827
2012 Q	LDI	bPb-8347	7.75631	0.187581
	LDI	bPb-0068	4.26403	0.100141
2012 K	LDI	bPb-8347	3.09857	0.0821333
	LDI	bPb-0068	2.15491	0.0506165
2012 Q+K	LDI	bPb-8347	3.73665	0.103827
	LDI	bPb-0068	2.28986	0.0547595
mean Q	LDI	bPb-8347	8.06602	0.194797
	LDI	bPb-0068	4.88273	0.115305
mean K	LDI	bPb-8347	3.06523	0.0803362
	LDI	bPb-0068	2.66576	0.0656493
mean Q+K	LDI	bPb-8347	3.69976	0.0996566
	LDI	bPb-0068	2.71427	0.0661197
